# Supplementary material for: Early-Onset Ovarian Cancer <30 Years: What Do We Know about Its Genetic Predisposition?
Source: Int J Mol Sci. 2023 Nov 30;24(23):17020. doi: 10.3390/ijms242317020 (PMC10707471; doi:10.3390/ijms242317020)
Supplement: Supplementary file 1 [file ijms-24-17020-s001.zip]

Archive with 1 entries (1 files):
- Early Onset Ovarian Cancer Review_KH_MDPI_final_Supplementary Table1.xlsx
