# Supplementary material for: Early-Onset Ovarian Cancer <30 Years: What Do We Know about Its Genetic Predisposition?
Source: Int J Mol Sci. 2023 Nov 30;24(23):17020. doi: 10.3390/ijms242317020 (PMC10707471; doi:10.3390/ijms242317020)
Supplement: Supplementary file 1 [file ijms-24-17020-s001.zip › Early Onset Ovarian Cancer Review_KH_MDPI_final_Supplementary Table1.xlsx]

## Sheet: Table S1
EARLY-ONSET OVARIAN CANCER < 30 YEARS: WHAT DO WE KNOW ABOUT ITS GENETIC PREDISPOSITION (Klara Horackova et al.)
Supplementary Table S1: Genes included in studies involving early-onset OC patients
Stratton (1999) (N=4)	Carter (2018) (N=15)	Lhotova (2020) (N=219)	Herold (2023) (N=25)	Flaum (2023) (N=15)	Bernards (2015) (N=18)	Felicio (2020) (WES)	Da Costa (2020) (N=21)	Boyd (2000) (N=2)	Hajkova (2019) (N=73)	Jarhelle (2019) (N=96)	Risch (2001) (N=2)	Koczkowska (2018) (N=25)	Pal (2005) (N=2)	Ryan (2017) (N=4)
BRCA1	BRCA1	BRCA1	BRCA1	BRCA1	BRCA1	BRCA1	BRCA1	BRCA1	BRCA1	BRCA1	BRCA1	BRCA1	BRCA1
BRCA2 (only OC cluster region)	BRCA2	BRCA2	BRCA2	BRCA2	BRCA2	BRCA2	BRCA2	BRCA2	BRCA2	BRCA2	BRCA2	BRCA2	BRCA2
MLH1	MLH1	MLH1	MLH1	MLH1	MLH1	MLH1	MLH1		MLH1	MLH1		MLH1		MLH1
MSH2	MSH2	MSH2	MSH2	MSH2	MSH2	MSH2	MSH2		MSH2	MSH2		MSH2		MSH2
	MSH6	MSH6	MSH6	MSH6	MSH6	MSH6	MSH6		MSH6	MSH6		MSH6		MSH6
	PALB2	PALB2	PALB2	PALB2	PALB2	PALB2	PALB2		PALB2	PALB2		PALB2
	PMS2	PMS2	PMS2	PMS2	PMS2	PMS2	PMS2			PMS2		PMS2		PMS2
	ATM	ATM	ATM		ATM	ATM	ATM		ATM	ATM		ATM
	BRIP1	BRIP1	BRIP1		BRIP1	BRIP1	BRIP1		BRIP1	BRIP1		BRIP1
	NBN	NBN	NBN		NBN	NBN	NBN		NBN	NBN		NBN
		PTEN	PTEN	PTEN	PTEN	PTEN	PTEN		PTEN	PTEN		PTEN
		TP53	TP53	TP53	TP53	TP53	TP53		TP53	TP53		TP53
		CDH1	CDH1	CDH1		CDH1	CDH1		CDH1	CDH1		CDH1
	CHEK2	CHEK2	CHEK2		CHEK2	CHEK2	CHEK2			CHEK2		CHEK2
	RAD51C	RAD51C	RAD51C		RAD51C	RAD51C			RAD51C	RAD51C		RAD51C
	RAD51D	RAD51D	RAD51D		RAD51D	RAD51D			RAD51D	RAD51D		RAD51D
	BARD1	BARD1	BARD1			BARD1	BARD1		BARD1			BARD1
		MRE11A	MRE11A		MRE11A	MRE11A	MRE11A					MRE11A
		STK11	STK11	STK11		STK11				STK11		STK11
		APC		APC		APC				APC		APC
		BAP1			BAP1	BAP1			BAP1	BAP1
		CDKN2A				CDKN2A			CDKN2A	CDKN2A		CDKN2A
		MUTYH	MUTYH	MUTYH		MUTYH				MUTYH
		RAD50	RAD50			RAD50	RAD50					RAD50
		BLM				BLM				BLM		BLM
		BMPR1A		BMPR1A		BMPR1A				BMPR1A
		CDK4				CDK4			CDK4	CDK4
	EPCAM	EPCAM				EPCAM				EPCAM
		ERCC3				ERCC3			ERCC3	ERCC3
		FAM175A	FAM175A			FAM175A	FAM175A
		FANCM	FANCM			FANCM				FANCM
		HRAS				HRAS			HRAS	HRAS
		KIT				KIT			KIT	KIT
		MET				MET			MET	MET
		RAD51				RAD51	RAD51					RAD51
		RB1				RB1			RB1	RB1
		SMAD4		SMAD4		SMAD4				SMAD4
		SMARCA4	SMARCA4			SMARCA4			SMARCA4
		SMARCB1				SMARCB1			SMARCB1	SMARCB1
		AIP				AIP				AIP
		ALK				ALK				ALK
		ATR				ATR	ATR
		BUB1B				BUB1B				BUB1B
		CDC73				CDC73				CDC73
		CDKN1C				CDKN1C				CDKN1C
		CEBPA				CEBPA				CEBPA
		CEP57				CEP57				CEP57
		CYLD				CYLD				CYLD
		DDB2				DDB2				DDB2
		DICER1				DICER1				DICER1
		DIS3L2				DIS3L2				DIS3L2
		EGFR				EGFR				EGFR
		ERCC2				ERCC2				ERCC2
		ERCC4				ERCC4				ERCC4
		ERCC5				ERCC5				ERCC5
		ESR1				ESR1			ESR1
		ESR2				ESR2			ESR2
		EXT1				EXT1				EXT1
		EXT2				EXT2				EXT2
		EZH2				EZH2				EZH2
		FANCA				FANCA				FANCA
		FANCB				FANCB				FANCB
		FANCC				FANCC				FANCC
		FANCD2				FANCD2				FANCD2
		FANCE				FANCE				FANCE
		FANCF				FANCF				FANCF
		FANCG				FANCG				FANCG
		FANCI				FANCI				FANCI
		FANCL				FANCL				FANCL
		FH				FH				FH
		FLCN				FLCN				FLCN
		GATA2				GATA2				GATA2
		GPC3				GPC3				GPC3
		HNF1A				HNF1A				HNF1A
		MAX				MAX				MAX
		MDM2				MDM2			MDM2
		MEN1				MEN1				MEN1
		MLH3				MLH3			MLH3
		NF1				NF1				NF1
		NF2				NF2				NF2
		NSD1				NSD1				NSD1
		PHOX2B				PHOX2B				PHOX2B
		PMS1				PMS1				PMS1
		POLE				POLE			POLE
		PPM1D				PPM1D			PPM1D
		PRF1				PRF1				PRF1
		PRKAR1A				PRKAR1A				PRKAR1A
		PTCH1				PTCH1				PTCH1
		RAD51AP1				RAD51AP1						RAD51B
		RECQL4				RECQL4				RECQL4
		RET				RET				RET
		RHBDF2				RHBDF2				RHBDF2
		RUNX1				RUNX1				RUNX1
		SBDS				SBDS				SBDS
		SDHAF2				SDHAF2				SDHAF2
		SDHB				SDHB				SDHB
		SDHC				SDHC				SDHC
		SDHD				SDHD				SDHD
		SLX4				SLX4				SLX4
		SUFU				SUFU				SUFU
		TERT				TERT			TERT (promoter)
		TMEM127				TMEM127				TMEM127
		TSC1				TSC1				TSC1
		TSC2				TSC2				TSC2
		UIMC1				UIMC1	UIMC1
		VHL				VHL				VHL
		WRN				WRN				WRN
		WT1				WT1				WT1
		XPA				XPA				XPA
		XPC				XPC				XPC
		XRCC2	XRCC2			XRCC2
		APEX1				APEX1
		ATMIN				ATMIN
		ATRIP				ATRIP
		AURKA				AURKA
		AXIN1				AXIN1
		BABAM1				BABAM1
		BRAP				BRAP
		BRCC3				BRCC3
		BRE				BRE
		C11orf30				C11orf30
		C19orf40				C19orf40
		casp8				casp8
		CCND1				CCND1
		CDKN1B				CDKN1B
		CLSPN				CLSPN
		CSNK1D				CSNK1D
		CSNK1E				CSNK1E
		CWF19L2				CWF19L2
		DCLRE1C				DCLRE1C
		DHFR				DHFR
		DMBT1				DMBT1
		DMC1				DMC1
		DNAJC21				DNAJC21
		DPYD				DPYD
		EPHX1				EPHX1
		ERCC1				ERCC1
		ERCC6				ERCC6
		EXO1				EXO1
		EYA2				EYA2
		FAM175B				FAM175B
		FAN1				FAN1
		FBXW7				FBXW7
		GADD45A				GADD45A
		GRB7				GRB7
		HELQ				HELQ
		HOXB13				HOXB13
		HUS1				HUS1
		CHEK1				CHEK1
		KAT5				KAT5
		KCNJ5				KCNJ5
		LIG1				LIG1
		LIG3				LIG3
		LIG4				LIG4
		LMO1				LMO1
		LRIG1				LRIG1
		MCPH1				MCPH1
		MDC1				MDC1
		MDM4				MDM4
		MGMT				MGMT
		MMP8				MMP8
		MPL				MPL
		MSH3				MSH3
		MSH5				MSH5
		MSR1				MSR1
		MUS81				MUS81
		NAT1				NAT1
		NCAM1				NCAM1
		NELFB				NELFB
		NFKBIZ				NFKBIZ
		NHEJ1				NHEJ1
		OGG1				OGG1
		PARP1				PARP1
		PCNA				PCNA
		PHB				PHB
		PIK3CG				PIK3CG
		PLA2G2A				PLA2G2A
		POLB				POLB
		POLD1				POLD1
		PREX2				PREX2
		PRKDC				PRKDC
		PTTG2				PTTG2
		RAD1				RAD1
		RAD17				RAD17
		RAD18				RAD18
		RAD23B				RAD23B
		RAD51B				RAD51B
		RAD52				RAD52
		RAD54B				RAD54B
		RAD54L				RAD54L
		RAD9A				RAD9A
		RBBP8				RBBP8
		RECQL				RECQL
		RECQL5				RECQL5
		RFC1				RFC1
		RFC2				RFC2
		RFC4				RFC4
		RNF146				RNF146
		RNF168				RNF168
		RNF8				RNF8
		RPA1				RPA1
		SDHA				SDHA
		SETBP1				SETBP1
		SETX				SETX
		SHPRH				SHPRH
		SMARCE1				SMARCE1
		TCL1A				TCL1A
		TELO2				TELO2
		TERF2				TERF2
		TLR2				TLR2
		TLR4				TLR4
		TOPBP1				TOPBP1
		TP53BP1				TP53BP1
		TSHR				TSHR
		UBE2A				UBE2A
		UBE2B				UBE2B
		UBE2I				UBE2I
		UBE2V2				UBE2V2
		UBE4B				UBE4B
		XRCC1				XRCC1
		XRCC3				XRCC3
		XRCC4				XRCC4
		XRCC5				XRCC5
		XRCC6				XRCC6
		ZNF350				ZNF350
		ZNF365				ZNF365
						AKT1			AKT1
						AKT3			AKT3
						ARID1A			ARID1A
						ARID2			ARID2
						BIRC5			BIRC5 (promoter)
						BRAF			BRAF (exon11, 15)
						CCND2			CCND2
						CCND3			CCND3
						CYP19A1			CYP19A1
						ERBB2			ERBB2
						F11R			F11R
						FOXL2			FOXL2
						GNA11			GNA11
						GNAQ			GNAQ
						HNF1B			HNF1B
						IDH1			IDH1
						JAM2			JAM2
						JAM3			JAM3
						KDR			KDR
						KRAS			KRAS
						MAP2K1			MAP2K1
						MAP2K2			MAP2K2
						MAPK1			MAPK1
						MAPK3			MAPK3
						MITF			MITF
						MYC			MYC
						NRAS			NRAS
						PARD3			PARD3
						PDGFRA			PDGFRA (exon12, 14, 18)
						PIK3CA			PIK3CA
						POT1			POT1
						PPP6C			PPP6C
						SF3B1			SF3B1
						SNAI1			SNAI1
						SNAI2			SNAI2
						SNAI3			SNAI3
						TJP1			TJP1
						TWIST1			TWIST1
						TWIST2			TWIST2
						ZEB1			ZEB1
						ZEB2			ZEB2
						+ other genes included in Nextera Rapid Capture Expanded Exome (Illumina)
